# Supplementary material for: Fungal X-Intrinsic Protein Aquaporin from Trichoderma atroviride: Structural and Functional Considerations
Source: Biomolecules. 2021 Feb 23;11(2):338. doi: 10.3390/biom11020338 (PMC7927018; doi:10.3390/biom11020338)
Supplement: Supplementary file 1 [file biomolecules-11-00338-s001.zip]

Archive with 41 entries (38 files):
- Figures Sup PDF/
- Figures Sup PDF/.DS_Store
- __MACOSX/
- __MACOSX/Figures Sup PDF/
- __MACOSX/Figures Sup PDF/._.DS_Store
- Figures Sup PDF/FigS10_Microscopic_slides.pdf
- __MACOSX/Figures Sup PDF/._FigS10_Microscopic_slides.pdf
- Figures Sup PDF/FigS11_Mycoparasitism_microscopy.pdf
- __MACOSX/Figures Sup PDF/._FigS11_Mycoparasitism_microscopy.pdf
- Figures Sup PDF/FigS12_list_of_BBiolog_metabolites.pdf
- __MACOSX/Figures Sup PDF/._FigS12_list_of_BBiolog_metabolites.pdf
- Figures Sup PDF/FigS13_Colinearity_per biochemical_class.pdf
- __MACOSX/Figures Sup PDF/._FigS13_Colinearity_per biochemical_class.pdf
- Figures Sup PDF/FigS14_Structuration_of_respiration.pdf
- __MACOSX/Figures Sup PDF/._FigS14_Structuration_of_respiration.pdf
- Figures Sup PDF/FigS15_PValues.pdf
- __MACOSX/Figures Sup PDF/._FigS15_PValues.pdf
- Figures Sup PDF/FigS16_qPCR_detailed.pdf
- __MACOSX/Figures Sup PDF/._FigS16_qPCR_detailed.pdf
- Figures Sup PDF/FigS1_MIP_Trichoderma.pdf
- __MACOSX/Figures Sup PDF/._FigS1_MIP_Trichoderma.pdf
- Figures Sup PDF/FigS2_detailled_TrichoMIP_alignment.pdf
- __MACOSX/Figures Sup PDF/._FigS2_detailled_TrichoMIP_alignment.pdf
- Figures Sup PDF/FigS3_detailled_Figure_S2.eps
- __MACOSX/Figures Sup PDF/._FigS3_detailled_Figure_S2.eps
- Figures Sup PDF/FigS4_TriatMIP_alignment.pdf
- __MACOSX/Figures Sup PDF/._FigS4_TriatMIP_alignment.pdf
- Figures Sup PDF/FigS5_XIP_trichoderma_alignment.pdf
- __MACOSX/Figures Sup PDF/._FigS5_XIP_trichoderma_alignment.pdf
- Figures Sup PDF/FigS6_TriatMIP_3D.pdf
- __MACOSX/Figures Sup PDF/._FigS6_TriatMIP_3D.pdf
- Figures Sup PDF/FigS7_TriatMIP_cell_localisation.pdf
- __MACOSX/Figures Sup PDF/._FigS7_TriatMIP_cell_localisation.pdf
- Figures Sup PDF/FigS8_RMSD_TriatXIP.pdf
- __MACOSX/Figures Sup PDF/._FigS8_RMSD_TriatXIP.pdf
- Figures Sup PDF/FigS9_Movie_xater_transport.mp4
- __MACOSX/Figures Sup PDF/._FigS9_Movie_xater_transport.mp4
- Figures Sup PDF/TableS1_Primers.pdf
- __MACOSX/Figures Sup PDF/._TableS1_Primers.pdf
- Figures Sup PDF/~$TableS1_Primers.xlsx
- __MACOSX/Figures Sup PDF/._~$TableS1_Primers.xlsx
